# Supplementary material for: Metagenomic Insights into Pollutants in Biorefinery and Dairy Wastewater: rDNA Dominance and Electricity Generation in Double Chamber Microbial Fuel Cells
Source: Bioengineering (Basel). 2025 Jan 19;12(1):88. doi: 10.3390/bioengineering12010088 (PMC11761944; doi:10.3390/bioengineering12010088)
Supplement: Supplementary file 1 [file bioengineering-12-00088-s001.zip]

Archive with 1 entries (1 files):
- bioengineering-3379659-supplementary.pdf
